# Supplementary material for: Efficacy and Safety of Intra-Articular Cross-Linked Sodium Hyaluronate for the Treatment of Knee Osteoarthritis: A Prospective, Active-Controlled, Randomized, Parallel-Group, Double-Blind, Multicenter Study
Source: J Clin Med. 2023 Apr 19;12(8):2982. doi: 10.3390/jcm12082982 (PMC10145240; doi:10.3390/jcm12082982)
Supplement: Supplementary file 1 [file jcm-12-02982-s001.zip]

Archive with 1 entries (1 files):
- jcm-2298750-supplementary.pdf
